# Supplementary material for: Comparison of Psoriatic Arthritis and Rheumatoid Arthritis Patients across Body Mass Index Categories in Switzerland
Source: J Clin Med. 2021 Jul 20;10(14):3194. doi: 10.3390/jcm10143194 (PMC8304983; doi:10.3390/jcm10143194)
Supplement: Supplementary file 1 [file jcm-10-03194-s001.zip]

Archive with 1 entries (1 files):
- jcm-1240910-supplementary.pdf
